# Supplementary material for: Sport Spectatorship and Health Benefits: A Case of a Japanese Professional Golf Tournament
Source: Front Psychol. 2020 Jul 21;11:1494. doi: 10.3389/fpsyg.2020.01494 (PMC7396585; doi:10.3389/fpsyg.2020.01494)
Supplement: Supplementary file 1 [file Data_Sheet_1.xlsx]

## Sheet: Appendix
	Appendix
	・	Did you understand the purpose of this survey?	□ Yes □ No
	・	Do you agree to participate in this survey?	□ Yes □ No
	Core products: Please rate the following factors that might have influenced your decision to attend this event.
			Stlongly disagree		Stlongly agree
	1	Presence of famous players	1 - 2 - 3 - 4 - 5 - 6
	2	Showing of favorite players	1 - 2 - 3 - 4 - 5 - 6
	3	Being able to follow players	1 - 2 - 3 - 4 - 5 - 6
	4	Opportunity to watch players closely	1 - 2 - 3 - 4 - 5 - 6
	5	Being able to watch players’ practice closely	1 - 2 - 3 - 4 - 5 - 6
	6	Players’ high performance	1 - 2 - 3 - 4 - 5 - 6
	7	Opportunity to learn from players	1 - 2 - 3 - 4 - 5 - 6
	8	Ease of walking on golf course	1 - 2 - 3 - 4 - 5 - 6
	9	Enjoyable scenery of golf course	1 - 2 - 3 - 4 - 5 - 6
	10	Pleasant atmosphere of the event	1 - 2 - 3 - 4 - 5 - 6
	Peripheral services: Please rate the following factors that might have influenced your decision to attend this event.
			Stlongly disagree		Stlongly agree
	1	Foodservice quality	1 - 2 - 3 - 4 - 5 - 6
	2	Price of foodservice	1 - 2 - 3 - 4 - 5 - 6
	3	Variety of golf shop offerings (e.g., souvenirs, equipment)	1 - 2 - 3 - 4 - 5 - 6
	4	Ancillary activities (e.g., shows, concerts, autograph session)	1 - 2 - 3 - 4 - 5 - 6
	5	Ticket promotion	1 - 2 - 3 - 4 - 5 - 6
	6	Convenience of buying ticket	1 - 2 - 3 - 4 - 5 - 6
	7	Event information accessibility	1 - 2 - 3 - 4 - 5 - 6
	8	Crowd control	1 - 2 - 3 - 4 - 5 - 6
	9	Spectating area accessibility	1 - 2 - 3 - 4 - 5 - 6
	10	Spectating area convenience	1 - 2 - 3 - 4 - 5 - 6
	11	Scoreboard quality	1 - 2 - 3 - 4 - 5 - 6
	12	Staff courtesy	1 - 2 - 3 - 4 - 5 - 6
	13	Restroom cleanliness	1 - 2 - 3 - 4 - 5 - 6
	14	Parking accessibility	1 - 2 - 3 - 4 - 5 - 6
	15	Parking availability	1 - 2 - 3 - 4 - 5 - 6
	16	Parking cost	1 - 2 - 3 - 4 - 5 - 6
	17	Public transportation accessibility	1 - 2 - 3 - 4 - 5 - 6
	Please indicate your level of agreement with the following items.
			Stlongly disagree		Stlongly agree
	1	I am satisfied with my life	1 - 2 - 3 - 4 - 5 - 6
	2	If I could live my life over, I would change almost nothing	1 - 2 - 3 - 4 - 5 - 6
	3	In most ways my life is close to ideal	1 - 2 - 3 - 4 - 5 - 6
	4	The conditions in my life are excellent	1 - 2 - 3 - 4 - 5 - 6
	5	So far, I have gotten the important things I want in life	1 - 2 - 3 - 4 - 5 - 6
	Are you able to live a healthy life (Self- rated health)?
			very unhealthy		very healthy
			1 - 2 - 3 - 4 - 5 - 6
	Demographics
	1	Gender: □ Male □ Female
	2	Age: □ Under 19 □ 20 - 29 □ 30 - 39 □ 40 - 49 □ 50 - 59 □ 60 - 69 □ Over 70
	3	Companion: □ Alone □ Family □ Friends or acquaintance □ Girl friend or partner □ Co-worker □ Client □ Other
	4	Do you play golf round?: □ Yes ‎‎→ Round play per year: ( ) rounds □ No
	5	Length of stay (in hours): ( ) hours
	6	Did you record step counts during the tournament using a pedometer or a cellphone app?: □ Yes □ No
		If Yes: ‎‎→ How many steps did you walk in this tournament?: ( ) steps
